# Supplementary material for: Mathematical modeling and performance evaluation of Ducted Horizontal-axis Helical Wind Turbines: Insights into aerodynamics and efficiency
Source: PLoS One. 2024 Jun 17;19(6):e0303526. doi: 10.1371/journal.pone.0303526 (PMC11182528; doi:10.1371/journal.pone.0303526)
Supplement: S1 Data — (XLSX) [file pone.0303526.s001.xlsx]

## Sheet: all
Vin (m/s)	Velocity magnitude (m/s), Point: (-150, 0, 0)	Velocity magnitude (m/s), Point: (-150, 10, 0)	Velocity magnitude (m/s), Point: (-150, 20, 0)	Velocity magnitude (m/s), Point: (-150, 30, 0)	Velocity magnitude (m/s), Point: (-150, 40, 0)	Velocity magnitude (m/s), Point: (-150, 50, 0)	Velocity magnitude (m/s), Point: (-150, 60, 0)	Velocity magnitude (m/s), Point: (-150, 70, 0)	Velocity magnitude (m/s), Point: (-150, 80, 0)	Velocity magnitude (m/s), Point: (-150, 90, 0)	Velocity magnitude (m/s), Point: (-150, 100, 0)	Velocity magnitude (m/s), Point: (-150, 110, 0)	Velocity magnitude (m/s), Point: (-150, 120, 0)	Velocity magnitude (m/s), Point: (-150, 130, 0)	Velocity magnitude (m/s), Point: (-150, 140, 0)	Velocity magnitude (m/s), Point: (-150, 150, 0)	Velocity magnitude (m/s), Point: (-150, 160, 0)	Velocity magnitude (m/s), Point: (-150, 170, 0)	Velocity magnitude (m/s), Point: (-150, 180, 0)	Velocity magnitude (m/s), Point: (-150, 190, 0)	Velocity magnitude (m/s), Point: (-150, 200, 0)	Velocity magnitude (m/s), Point: (-150, 210, 0)	Velocity magnitude (m/s), Point: (-150, 220, 0)	Velocity magnitude (m/s), Point: (-150, 230, 0)	Velocity magnitude (m/s), Point: (-150, 240, 0)	Velocity magnitude (m/s), Point: (-150, 250, 0)	Velocity magnitude (m/s), Point: (-150, 260, 0)	Velocity magnitude (m/s), Point: (-150, 270, 0)	Velocity magnitude (m/s), Point: (-150, 280, 0)	Velocity magnitude (m/s), Point: (-150, 290, 0)	Velocity magnitude (m/s), Point: (-150, 300, 0)
1	3.4789	2.7276	2.1043	1.6197	1.3567	1.164	1.1053	1.0734	1.0983	1.1268	1.1599	1.195	1.2332	1.27	1.3033	1.3321	1.3382	1.3436	1.3354	1.3275	1.3065	1.286	1.251	1.2163	1.1786	1.1465	1.1233	1.1114	1.1075	1.2034	1.3272
1.5	5.4754	4.5503	3.7662	3.118	2.7148	2.3949	2.3011	2.2508	2.2948	2.3451	2.4035	2.4621	2.5211	2.5757	2.6188	2.6563	2.6666	2.6754	2.661	2.6469	2.6087	2.5709	2.5108	2.4503	2.3827	2.3222	2.273	2.2404	2.2198	2.3428	2.5065
2	7.5313	6.4136	5.4728	4.6952	4.1907	3.7787	3.6166	3.51	3.5237	3.558	3.6185	3.6856	3.7628	3.8356	3.8968	3.9511	3.971	3.9884	3.971	3.9538	3.903	3.8525	3.7748	3.6966	3.6085	3.5295	3.4655	3.4244	3.3999	3.5516	3.7532
2.5	9.5953	8.2907	7.1991	6.2977	5.7022	5.209	4.9777	4.8139	4.7969	4.8127	4.8701	4.939	5.0254	5.1086	5.1836	5.2512	5.2817	5.3091	5.2932	5.2776	5.2182	5.1591	5.067	4.9741	4.8691	4.7752	4.6995	4.6521	4.6252	4.8045	5.0425
3	11.667	10.179	8.9398	7.9192	7.24	6.6735	6.3776	6.1583	6.1057	6.0971	6.1444	6.2095	6.3016	6.3924	6.4799	6.5596	6.6009	6.6387	6.6267	6.615	6.5489	6.4832	6.3784	6.2724	6.1514	6.0436	5.9578	5.9047	5.8754	6.0822	6.3563
3.5	13.745	12.077	10.696	9.5616	8.8069	8.1755	7.8189	7.5461	7.4557	7.4189	7.4501	7.5061	7.5994	7.6929	7.7868	7.8732	7.9221	7.9674	7.9613	7.9557	7.8853	7.8153	7.6992	7.5815	7.4455	7.3247	7.2294	7.1712	7.1399	7.3743	7.6847
4	15.827	13.983	12.463	11.221	10.396	9.705	9.2921	8.9685	8.8392	8.7717	8.7829	8.825	8.9141	9.0056	9.1029	9.1933	9.2492	9.3016	9.3025	9.3038	9.2295	9.1556	9.0291	8.9005	8.7498	8.6164	8.5122	8.4492	8.4163	8.6793	9.0269
Vin (m/s)	Velocity magnitude (m/s), Point: (-100, 0, 0)	Velocity magnitude (m/s), Point: (-100, 10, 0)	Velocity magnitude (m/s), Point: (-100, 20, 0)	Velocity magnitude (m/s), Point: (-100, 30, 0)	Velocity magnitude (m/s), Point: (-100, 40, 0)	Velocity magnitude (m/s), Point: (-100, 50, 0)	Velocity magnitude (m/s), Point: (-100, 60, 0)	Velocity magnitude (m/s), Point: (-100, 70, 0)	Velocity magnitude (m/s), Point: (-100, 80, 0)	Velocity magnitude (m/s), Point: (-100, 90, 0)	Velocity magnitude (m/s), Point: (-100, 100, 0)	Velocity magnitude (m/s), Point: (-100, 110, 0)	Velocity magnitude (m/s), Point: (-100, 120, 0)	Velocity magnitude (m/s), Point: (-100, 130, 0)	Velocity magnitude (m/s), Point: (-100, 140, 0)	Velocity magnitude (m/s), Point: (-100, 150, 0)	Velocity magnitude (m/s), Point: (-100, 160, 0)	Velocity magnitude (m/s), Point: (-100, 170, 0)	Velocity magnitude (m/s), Point: (-100, 180, 0)	Velocity magnitude (m/s), Point: (-100, 190, 0)	Velocity magnitude (m/s), Point: (-100, 200, 0)	Velocity magnitude (m/s), Point: (-100, 210, 0)	Velocity magnitude (m/s), Point: (-100, 220, 0)	Velocity magnitude (m/s), Point: (-100, 230, 0)	Velocity magnitude (m/s), Point: (-100, 240, 0)	Velocity magnitude (m/s), Point: (-100, 250, 0)	Velocity magnitude (m/s), Point: (-100, 260, 0)	Velocity magnitude (m/s), Point: (-100, 270, 0)	Velocity magnitude (m/s), Point: (-100, 280, 0)	Velocity magnitude (m/s), Point: (-100, 290, 0)	Velocity magnitude (m/s), Point: (-100, 300, 0)
1	3.804	3.8659	3.9182	3.9661	4.0141	4.0666	4.1301	4.2047	4.2841	4.3551	4.4175	4.4645	4.4981	4.5219	4.5347	4.5382	4.5348	4.5266	4.5176	4.5081	4.4895	4.4714	4.4533	4.4312	4.4068	4.3808	4.353	4.3226	4.2885	4.2564	4.2243
1.5	5.6955	5.7861	5.8622	5.9318	6.0015	6.0783	6.1718	6.2818	6.3989	6.5037	6.5957	6.6651	6.7146	6.7499	6.7691	6.7748	6.7703	6.7584	6.7454	6.7315	6.7037	6.6768	6.6496	6.6162	6.5792	6.5394	6.4969	6.45	6.3976	6.3481	6.2987
2	7.5848	7.7039	7.8037	7.8948	7.9863	8.0872	8.2104	8.3556	8.5101	8.6484	8.7698	8.8613	8.9266	8.9734	8.9989	9.0067	9.0009	8.9854	8.9683	8.9498	8.9127	8.8769	8.8404	8.7955	8.7455	8.6918	8.6341	8.5707	8.4997	8.4325	8.3656
2.5	9.4733	9.6209	9.7443	9.8569	9.9699	10.095	10.248	10.428	10.62	10.791	10.942	11.056	11.137	11.195	11.227	11.237	11.23	11.211	11.19	11.166	11.12	11.075	11.029	10.973	10.91	10.842	10.769	10.689	10.6	10.515	10.43
3	11.361	11.537	11.684	11.818	11.952	12.101	12.284	12.499	12.728	12.933	13.113	13.249	13.346	13.416	13.454	13.466	13.458	13.435	13.41	13.382	13.326	13.272	13.216	13.148	13.072	12.991	12.903	12.806	12.698	12.595	12.493
3.5	13.248	13.453	13.623	13.778	13.934	14.107	14.319	14.569	14.835	15.073	15.283	15.441	15.554	15.636	15.681	15.695	15.686	15.659	15.629	15.597	15.531	15.468	15.403	15.324	15.235	15.139	15.036	14.922	14.795	14.675	14.556
4	15.135	15.368	15.561	15.738	15.915	16.112	16.353	16.638	16.942	17.214	17.453	17.634	17.763	17.856	17.908	17.925	17.914	17.883	17.85	17.812	17.737	17.665	17.59	17.499	17.397	17.287	17.168	17.039	16.893	16.756	16.619
Vin (m/s)	Velocity magnitude (m/s), Point: (-50, 0, 0)	Velocity magnitude (m/s), Point: (-50, 10, 0)	Velocity magnitude (m/s), Point: (-50, 20, 0)	Velocity magnitude (m/s), Point: (-50, 30, 0)	Velocity magnitude (m/s), Point: (-50, 40, 0)	Velocity magnitude (m/s), Point: (-50, 50, 0)	Velocity magnitude (m/s), Point: (-50, 60, 0)	Velocity magnitude (m/s), Point: (-50, 70, 0)	Velocity magnitude (m/s), Point: (-50, 80, 0)	Velocity magnitude (m/s), Point: (-50, 90, 0)	Velocity magnitude (m/s), Point: (-50, 100, 0)	Velocity magnitude (m/s), Point: (-50, 110, 0)	Velocity magnitude (m/s), Point: (-50, 120, 0)	Velocity magnitude (m/s), Point: (-50, 130, 0)	Velocity magnitude (m/s), Point: (-50, 140, 0)	Velocity magnitude (m/s), Point: (-50, 150, 0)	Velocity magnitude (m/s), Point: (-50, 160, 0)	Velocity magnitude (m/s), Point: (-50, 170, 0)	Velocity magnitude (m/s), Point: (-50, 180, 0)	Velocity magnitude (m/s), Point: (-50, 190, 0)	Velocity magnitude (m/s), Point: (-50, 200, 0)	Velocity magnitude (m/s), Point: (-50, 210, 0)	Velocity magnitude (m/s), Point: (-50, 220, 0)	Velocity magnitude (m/s), Point: (-50, 230, 0)	Velocity magnitude (m/s), Point: (-50, 240, 0)	Velocity magnitude (m/s), Point: (-50, 250, 0)	Velocity magnitude (m/s), Point: (-50, 260, 0)	Velocity magnitude (m/s), Point: (-50, 270, 0)	Velocity magnitude (m/s), Point: (-50, 280, 0)	Velocity magnitude (m/s), Point: (-50, 290, 0)	Velocity magnitude (m/s), Point: (-50, 300, 0)
1	3.3079	3.3636	3.3882	3.3636	3.2977	3.0604	1.3392	1.7283	3.3507	4.3476	4.7979	4.9072	4.9114	4.8907	4.8458	4.8051	4.7746	4.7434	4.7188	4.6942	4.6688	4.6452	4.6305	4.6191	4.627	4.651	4.6868	4.7231	4.7683	4.8049	4.8208
1.5	4.9518	5.0285	5.0645	5.0305	4.9351	4.6376	2.4029	2.643	5.0566	6.5215	7.174	7.3293	7.3318	7.2994	7.2336	7.1748	7.1317	7.0882	7.0541	7.0201	6.9846	6.951	6.9292	6.912	6.9227	6.9564	7.0075	7.0586	7.1219	7.1706	7.188
2	6.5932	6.6899	6.7369	6.6942	6.57	6.2041	3.3956	3.5134	6.7126	8.6687	9.5365	9.7414	9.7441	9.7012	9.6155	9.5392	9.4835	9.4281	9.3851	9.3417	9.2962	9.2527	9.2238	9.2009	9.2141	9.2572	9.323	9.3882	9.4688	9.5287	9.5456
2.5	8.2337	8.3498	8.4076	8.3562	8.2033	7.7644	4.4129	4.4041	8.3826	10.821	11.899	12.152	12.154	12.101	11.995	11.902	11.834	11.767	11.715	11.662	11.607	11.553	11.517	11.489	11.504	11.557	11.637	11.716	11.814	11.884	11.9
3	9.8735	10.009	10.077	10.017	9.8352	9.321	5.403	5.2999	10.061	12.975	14.259	14.559	14.561	14.497	14.373	14.263	14.183	14.104	14.044	13.982	13.916	13.852	13.809	13.775	13.793	13.855	13.95	14.043	14.157	14.238	14.253
3.5	11.513	11.667	11.746	11.676	11.466	10.875	6.3711	6.1931	11.735	15.128	16.618	16.965	16.967	16.893	16.75	16.623	16.531	16.442	16.373	16.301	16.226	16.152	16.102	16.062	16.082	16.153	16.263	16.369	16.499	16.59	16.603
4	13.152	13.325	13.414	13.334	13.095	12.426	7.2945	7.0603	13.388	17.273	18.976	19.371	19.372	19.289	19.127	18.984	18.881	18.78	18.702	18.621	18.535	18.452	18.394	18.348	18.371	18.451	18.576	18.695	18.842	18.942	18.952
Vin (m/s)	Velocity magnitude (m/s), Point: (0, 0, 0)	Velocity magnitude (m/s), Point: (0, 10, 0)	Velocity magnitude (m/s), Point: (0, 20, 0)	Velocity magnitude (m/s), Point: (0, 30, 0)	Velocity magnitude (m/s), Point: (0, 40, 0)	Velocity magnitude (m/s), Point: (0, 50, 0)	Velocity magnitude (m/s), Point: (0, 60, 0)	Velocity magnitude (m/s), Point: (0, 70, 0)	Velocity magnitude (m/s), Point: (0, 80, 0)	Velocity magnitude (m/s), Point: (0, 90, 0)	Velocity magnitude (m/s), Point: (0, 100, 0)	Velocity magnitude (m/s), Point: (0, 110, 0)	Velocity magnitude (m/s), Point: (0, 120, 0)	Velocity magnitude (m/s), Point: (0, 130, 0)	Velocity magnitude (m/s), Point: (0, 140, 0)	Velocity magnitude (m/s), Point: (0, 150, 0)	Velocity magnitude (m/s), Point: (0, 160, 0)	Velocity magnitude (m/s), Point: (0, 170, 0)	Velocity magnitude (m/s), Point: (0, 180, 0)	Velocity magnitude (m/s), Point: (0, 190, 0)	Velocity magnitude (m/s), Point: (0, 200, 0)	Velocity magnitude (m/s), Point: (0, 210, 0)	Velocity magnitude (m/s), Point: (0, 220, 0)	Velocity magnitude (m/s), Point: (0, 230, 0)	Velocity magnitude (m/s), Point: (0, 240, 0)	Velocity magnitude (m/s), Point: (0, 250, 0)	Velocity magnitude (m/s), Point: (0, 260, 0)	Velocity magnitude (m/s), Point: (0, 270, 0)	Velocity magnitude (m/s), Point: (0, 280, 0)	Velocity magnitude (m/s), Point: (0, 290, 0)	Velocity magnitude (m/s), Point: (0, 300, 0)
1	0.0023372	NaN	NaN	NaN	NaN	NaN	NaN	NaN	NaN	NaN	NaN	NaN	NaN	NaN	NaN	NaN	NaN	NaN	NaN	NaN	NaN	NaN	NaN	NaN	NaN	NaN	NaN	NaN	NaN	NaN	0.023815
1.5	0.0043617	NaN	NaN	NaN	NaN	NaN	NaN	NaN	NaN	NaN	NaN	NaN	NaN	NaN	NaN	NaN	NaN	NaN	NaN	NaN	NaN	NaN	NaN	NaN	NaN	NaN	NaN	NaN	NaN	NaN	0.21753
2	0.0066588	NaN	NaN	NaN	NaN	NaN	NaN	NaN	NaN	NaN	NaN	NaN	NaN	NaN	NaN	NaN	NaN	NaN	NaN	NaN	NaN	NaN	NaN	NaN	NaN	NaN	NaN	NaN	NaN	NaN	0.39963
2.5	0.0092579	NaN	NaN	NaN	NaN	NaN	NaN	NaN	NaN	NaN	NaN	NaN	NaN	NaN	NaN	NaN	NaN	NaN	NaN	NaN	NaN	NaN	NaN	NaN	NaN	NaN	NaN	NaN	NaN	NaN	0.4924
3	0.012073	NaN	NaN	NaN	NaN	NaN	NaN	NaN	NaN	NaN	NaN	NaN	NaN	NaN	NaN	NaN	NaN	NaN	NaN	NaN	NaN	NaN	NaN	NaN	NaN	NaN	NaN	NaN	NaN	NaN	0.57499
3.5	0.015059	NaN	NaN	NaN	NaN	NaN	NaN	NaN	NaN	NaN	NaN	NaN	NaN	NaN	NaN	NaN	NaN	NaN	NaN	NaN	NaN	NaN	NaN	NaN	NaN	NaN	NaN	NaN	NaN	NaN	0.5777
4	0.018228	NaN	NaN	NaN	NaN	NaN	NaN	NaN	NaN	NaN	NaN	NaN	NaN	NaN	NaN	NaN	NaN	NaN	NaN	NaN	NaN	NaN	NaN	NaN	NaN	NaN	NaN	NaN	NaN	NaN	0.51958
Vin (m/s)	Velocity magnitude (m/s), Point: (50, 0, 0)	Velocity magnitude (m/s), Point: (50, 10, 0)	Velocity magnitude (m/s), Point: (50, 20, 0)	Velocity magnitude (m/s), Point: (50, 30, 0)	Velocity magnitude (m/s), Point: (50, 40, 0)	Velocity magnitude (m/s), Point: (50, 50, 0)	Velocity magnitude (m/s), Point: (50, 60, 0)	Velocity magnitude (m/s), Point: (50, 70, 0)	Velocity magnitude (m/s), Point: (50, 80, 0)	Velocity magnitude (m/s), Point: (50, 90, 0)	Velocity magnitude (m/s), Point: (50, 100, 0)	Velocity magnitude (m/s), Point: (50, 110, 0)	Velocity magnitude (m/s), Point: (50, 120, 0)	Velocity magnitude (m/s), Point: (50, 130, 0)	Velocity magnitude (m/s), Point: (50, 140, 0)	Velocity magnitude (m/s), Point: (50, 150, 0)	Velocity magnitude (m/s), Point: (50, 160, 0)	Velocity magnitude (m/s), Point: (50, 170, 0)	Velocity magnitude (m/s), Point: (50, 180, 0)	Velocity magnitude (m/s), Point: (50, 190, 0)	Velocity magnitude (m/s), Point: (50, 200, 0)	Velocity magnitude (m/s), Point: (50, 210, 0)	Velocity magnitude (m/s), Point: (50, 220, 0)	Velocity magnitude (m/s), Point: (50, 230, 0)	Velocity magnitude (m/s), Point: (50, 240, 0)	Velocity magnitude (m/s), Point: (50, 250, 0)	Velocity magnitude (m/s), Point: (50, 260, 0)	Velocity magnitude (m/s), Point: (50, 270, 0)	Velocity magnitude (m/s), Point: (50, 280, 0)	Velocity magnitude (m/s), Point: (50, 290, 0)	Velocity magnitude (m/s), Point: (50, 300, 0)
1	3.3076	3.3621	3.3883	3.3635	3.3008	3.078	1.3857	1.7362	3.3792	4.4465	4.8051	4.9135	4.918	4.8855	4.8422	4.8109	4.787	4.7527	4.73	4.7096	4.6893	4.6587	4.6369	4.6308	4.64	4.6476	4.676	4.7194	4.7664	4.8082	4.8165
1.5	4.9511	5.0263	5.0649	5.03	4.939	4.6552	2.5273	2.6647	5.1286	6.6816	7.1905	7.3405	7.342	7.2922	7.2287	7.1833	7.1495	7.1016	7.0702	7.0416	7.013	6.9692	6.9373	6.9278	6.9403	6.95	6.9902	7.0519	7.118	7.1753	7.1822
2	6.592	6.6868	6.7374	6.693	6.5748	6.2231	3.5429	3.5376	6.8019	8.8852	9.5558	9.7531	9.7548	9.689	9.6062	9.547	9.5038	9.4429	9.4033	9.3666	9.3299	9.2733	9.2317	9.2185	9.2341	9.2457	9.2973	9.3767	9.461	9.5328	9.5371
2.5	8.2321	8.346	8.4084	8.3545	8.2089	7.7863	4.5178	4.4036	8.4634	11.082	11.914	12.159	12.162	12.081	11.979	11.906	11.854	11.78	11.733	11.688	11.643	11.574	11.523	11.507	11.525	11.539	11.603	11.7	11.802	11.888	11.888
3	9.8715	10.004	10.078	10.014	9.8416	9.3471	5.4855	5.2844	10.139	13.282	14.273	14.564	14.567	14.47	14.35	14.263	14.202	14.116	14.061	14.007	13.955	13.874	13.814	13.794	13.816	13.833	13.908	14.023	14.143	14.241	14.238
3.5	11.51	11.662	11.747	11.673	11.473	10.905	6.4575	6.1728	11.828	15.487	16.634	16.969	16.972	16.86	16.72	16.62	16.549	16.451	16.388	16.326	16.267	16.173	16.104	16.08	16.106	16.125	16.213	16.345	16.483	16.595	16.585
4	13.149	13.319	13.415	13.33	13.103	12.46	7.4191	7.0647	13.521	17.695	18.995	19.375	19.377	19.249	19.09	18.977	18.897	18.786	18.715	18.645	18.577	18.471	18.393	18.367	18.396	18.418	18.518	18.668	18.823	18.947	18.931
Vin (m/s)	Velocity magnitude (m/s), Point: (100, 0, 0)	Velocity magnitude (m/s), Point: (100, 10, 0)	Velocity magnitude (m/s), Point: (100, 20, 0)	Velocity magnitude (m/s), Point: (100, 30, 0)	Velocity magnitude (m/s), Point: (100, 40, 0)	Velocity magnitude (m/s), Point: (100, 50, 0)	Velocity magnitude (m/s), Point: (100, 60, 0)	Velocity magnitude (m/s), Point: (100, 70, 0)	Velocity magnitude (m/s), Point: (100, 80, 0)	Velocity magnitude (m/s), Point: (100, 90, 0)	Velocity magnitude (m/s), Point: (100, 100, 0)	Velocity magnitude (m/s), Point: (100, 110, 0)	Velocity magnitude (m/s), Point: (100, 120, 0)	Velocity magnitude (m/s), Point: (100, 130, 0)	Velocity magnitude (m/s), Point: (100, 140, 0)	Velocity magnitude (m/s), Point: (100, 150, 0)	Velocity magnitude (m/s), Point: (100, 160, 0)	Velocity magnitude (m/s), Point: (100, 170, 0)	Velocity magnitude (m/s), Point: (100, 180, 0)	Velocity magnitude (m/s), Point: (100, 190, 0)	Velocity magnitude (m/s), Point: (100, 200, 0)	Velocity magnitude (m/s), Point: (100, 210, 0)	Velocity magnitude (m/s), Point: (100, 220, 0)	Velocity magnitude (m/s), Point: (100, 230, 0)	Velocity magnitude (m/s), Point: (100, 240, 0)	Velocity magnitude (m/s), Point: (100, 250, 0)	Velocity magnitude (m/s), Point: (100, 260, 0)	Velocity magnitude (m/s), Point: (100, 270, 0)	Velocity magnitude (m/s), Point: (100, 280, 0)	Velocity magnitude (m/s), Point: (100, 290, 0)	Velocity magnitude (m/s), Point: (100, 300, 0)
1	3.8038	3.8644	3.9186	3.9673	4.0144	4.0679	4.1341	4.2063	4.2837	4.3619	4.4254	4.469	4.5087	4.5282	4.5424	4.5434	4.5453	4.5363	4.5215	4.5109	4.4923	4.4755	4.4503	4.4268	4.4048	4.379	4.3524	4.324	4.2923	4.2601	4.2281
1.5	5.6949	5.7836	5.8624	5.9332	6.0016	6.0798	6.1772	6.2838	6.3979	6.5135	6.607	6.6714	6.7299	6.7593	6.7806	6.7824	6.7856	6.7726	6.751	6.7354	6.7076	6.6824	6.6447	6.609	6.5754	6.5357	6.4947	6.4509	6.402	6.3521	6.3027
2	7.5836	7.7002	7.8035	7.8961	7.9856	8.0883	8.2166	8.3571	8.5077	8.66	8.7833	8.8681	8.9452	8.9842	9.0124	9.0149	9.0193	9.0022	8.9738	8.953	8.9158	8.8821	8.8316	8.7836	8.7381	8.6844	8.6288	8.5693	8.5028	8.4351	8.3681
2.5	9.4713	9.6155	9.7432	9.8575	9.968	10.095	10.254	10.428	10.615	10.804	10.957	11.062	11.157	11.206	11.241	11.244	11.25	11.229	11.194	11.167	11.121	11.078	11.015	10.955	10.898	10.83	10.76	10.685	10.601	10.515	10.431
3	11.358	11.53	11.682	11.818	11.949	12.1	12.29	12.497	12.72	12.946	13.128	13.254	13.368	13.426	13.469	13.473	13.479	13.454	13.412	13.381	13.325	13.274	13.198	13.125	13.056	12.974	12.89	12.799	12.698	12.595	12.493
3.5	13.244	13.444	13.62	13.777	13.929	14.104	14.324	14.566	14.825	15.087	15.299	15.445	15.578	15.647	15.696	15.701	15.709	15.679	15.63	15.594	15.528	15.468	15.38	15.295	15.214	15.118	15.019	14.913	14.795	14.674	14.556
4	15.13	15.357	15.557	15.736	15.909	16.108	16.358	16.633	16.929	17.228	17.47	17.636	17.788	17.867	17.923	17.928	17.938	17.904	17.848	17.806	17.731	17.662	17.561	17.464	17.371	17.262	17.149	17.028	16.893	16.755	16.619
Vin (m/s)	Velocity magnitude (m/s), Point: (150, 0, 0)	Velocity magnitude (m/s), Point: (150, 10, 0)	Velocity magnitude (m/s), Point: (150, 20, 0)	Velocity magnitude (m/s), Point: (150, 30, 0)	Velocity magnitude (m/s), Point: (150, 40, 0)	Velocity magnitude (m/s), Point: (150, 50, 0)	Velocity magnitude (m/s), Point: (150, 60, 0)	Velocity magnitude (m/s), Point: (150, 70, 0)	Velocity magnitude (m/s), Point: (150, 80, 0)	Velocity magnitude (m/s), Point: (150, 90, 0)	Velocity magnitude (m/s), Point: (150, 100, 0)	Velocity magnitude (m/s), Point: (150, 110, 0)	Velocity magnitude (m/s), Point: (150, 120, 0)	Velocity magnitude (m/s), Point: (150, 130, 0)	Velocity magnitude (m/s), Point: (150, 140, 0)	Velocity magnitude (m/s), Point: (150, 150, 0)	Velocity magnitude (m/s), Point: (150, 160, 0)	Velocity magnitude (m/s), Point: (150, 170, 0)	Velocity magnitude (m/s), Point: (150, 180, 0)	Velocity magnitude (m/s), Point: (150, 190, 0)	Velocity magnitude (m/s), Point: (150, 200, 0)	Velocity magnitude (m/s), Point: (150, 210, 0)	Velocity magnitude (m/s), Point: (150, 220, 0)	Velocity magnitude (m/s), Point: (150, 230, 0)	Velocity magnitude (m/s), Point: (150, 240, 0)	Velocity magnitude (m/s), Point: (150, 250, 0)	Velocity magnitude (m/s), Point: (150, 260, 0)	Velocity magnitude (m/s), Point: (150, 270, 0)	Velocity magnitude (m/s), Point: (150, 280, 0)	Velocity magnitude (m/s), Point: (150, 290, 0)	Velocity magnitude (m/s), Point: (150, 300, 0)
1	3.4506	2.6636	2.0248	1.5282	1.2921	1.1241	1.0779	1.0509	1.0754	1.1046	1.1448	1.1861	1.2301	1.2703	1.2961	1.3187	1.3163	1.3138	1.299	1.2846	1.2568	1.229	1.1959	1.1632	1.1267	1.0929	1.0622	1.0495	1.0505	1.1544	1.2895
1.5	5.4465	4.4767	3.6709	3.0076	2.6319	2.3411	2.259	2.2113	2.2562	2.3088	2.3795	2.448	2.5105	2.568	2.6058	2.6392	2.6379	2.6362	2.6103	2.5847	2.5349	2.4849	2.4245	2.3642	2.2972	2.2332	2.1726	2.1385	2.125	2.2613	2.4432
2	7.5001	6.335	5.3705	4.5721	4.0913	3.7042	3.5484	3.4402	3.4613	3.4998	3.5788	3.6594	3.744	3.823	3.8811	3.933	3.9381	3.9423	3.9102	3.8784	3.8131	3.7472	3.6685	3.5897	3.5015	3.4181	3.341	3.2979	3.2814	3.4479	3.6703
2.5	9.5655	8.2065	7.0873	6.1604	5.5863	5.1146	4.8878	4.7207	4.7152	4.7354	4.8152	4.8996	4.9965	5.0884	5.1611	5.2273	5.2434	5.2583	5.2254	5.1927	5.1158	5.0381	4.9444	4.8504	4.7452	4.6457	4.5541	4.5041	4.4865	4.6822	4.9433
3	11.638	10.088	8.818	7.7673	7.1083	6.561	6.2694	6.0469	6.0118	6.0087	6.0802	6.1605	6.2644	6.3647	6.4516	6.5318	6.5603	6.5874	6.5562	6.5253	6.4386	6.3508	6.243	6.1347	6.0137	5.8997	5.7955	5.7395	5.7213	5.9457	6.2445
3.5	13.715	11.98	10.564	9.3962	8.662	8.0484	7.6955	7.4187	7.3483	7.3167	7.3751	7.4464	7.552	7.656	7.7536	7.8446	7.8848	7.9233	7.8953	7.8677	7.7723	7.6753	7.5538	7.4318	7.2953	7.1673	7.0514	6.9899	6.971	7.2245	7.5618
4	15.797	13.878	12.322	11.042	10.239	9.5658	9.1556	8.8273	8.7209	8.6585	8.6979	8.7553	8.8605	8.9653	9.0691	9.1665	9.2159	9.2635	9.2394	9.2157	9.1127	9.008	8.8739	8.7391	8.5874	8.4456	8.3181	8.2511	8.2314	8.5151	8.8923

## Sheet: vc1(1)
2.7276	3.8659	3.3636	3.3621
2.1043	3.9182	3.3882	3.3883
1.6197	3.9661	3.3636	3.3635
1.3567	4.0141	3.2977	3.3008
1.164	4.0666	3.0604	3.078
1.1053	4.1301	1.3392	1.3857
1.0734	4.2047	1.7283	1.7362
1.0983	4.2841	3.3507	3.3792
1.1268	4.3551	4.3476	4.4465
1.1599	4.4175	4.7979	4.8051
1.195	4.4645	4.9072	4.9135
1.2332	4.4981	4.9114	4.918
1.27	4.5219	4.8907	4.8855
1.3033	4.5347	4.8458	4.8422
1.3321	4.5382	4.8051	4.8109
1.3382	4.5348	4.7746	4.787
1.3436	4.5266	4.7434	4.7527
1.3354	4.5176	4.7188	4.73
1.3275	4.5081	4.6942	4.7096
1.3065	4.4895	4.6688	4.6893
1.286	4.4714	4.6452	4.6587
1.251	4.4533	4.6305	4.6369
1.2163	4.4312	4.6191	4.6308
1.1786	4.4068	4.627	4.64
1.1465	4.3808	4.651	4.6476
1.1233	4.353	4.6868	4.676
1.1114	4.3226	4.7231	4.7194
1.1075	4.2885	4.7683	4.7664
1.2034	4.2564	4.8049	4.8082
1.3272	4.2243	4.8208	4.8165

## Sheet: va1
Velocity magnitude (m/s), Point: (100, y, 0)	Velocity magnitude (m/s), Point: (150, y, 0)
3.8644	2.6636
3.9186	2.0248
3.9673	1.5282
4.0144	1.2921
4.0679	1.1241
4.1341	1.0779
4.2063	1.0509
4.2837	1.0754
4.3619	1.1046
4.4254	1.1448
4.469	1.1861
4.5087	1.2301
4.5282	1.2703
4.5424	1.2961
4.5434	1.3187
4.5453	1.3163
4.5363	1.3138
4.5215	1.299
4.5109	1.2846
4.4923	1.2568
4.4755	1.229
4.4503	1.1959
4.4268	1.1632
4.4048	1.1267
4.379	1.0929
4.3524	1.0622
4.324	1.0495
4.2923	1.0505
4.2601	1.1544
4.2281	1.2895

## Sheet: vc2(1.5)
Velocity magnitude (m/s), Point: (-150, y, 0)	Velocity magnitude (m/s), Point: (-100, y, 0)	Velocity magnitude (m/s), Point: (-50, y, 0)	Velocity magnitude (m/s), Point: (50, y, 0)
4.5503	5.7861	5.0285	5.0263
3.7662	5.8622	5.0645	5.0649
3.118	5.9318	5.0305	5.03
2.7148	6.0015	4.9351	4.939
2.3949	6.0783	4.6376	4.6552
2.3011	6.1718	2.4029	2.5273
2.2508	6.2818	2.643	2.6647
2.2948	6.3989	5.0566	5.1286
2.3451	6.5037	6.5215	6.6816
2.4035	6.5957	7.174	7.1905
2.4621	6.6651	7.3293	7.3405
2.5211	6.7146	7.3318	7.342
2.5757	6.7499	7.2994	7.2922
2.6188	6.7691	7.2336	7.2287
2.6563	6.7748	7.1748	7.1833
2.6666	6.7703	7.1317	7.1495
2.6754	6.7584	7.0882	7.1016
2.661	6.7454	7.0541	7.0702
2.6469	6.7315	7.0201	7.0416
2.6087	6.7037	6.9846	7.013
2.5709	6.6768	6.951	6.9692
2.5108	6.6496	6.9292	6.9373
2.4503	6.6162	6.912	6.9278
2.3827	6.5792	6.9227	6.9403
2.3222	6.5394	6.9564	6.95
2.273	6.4969	7.0075	6.9902
2.2404	6.45	7.0586	7.0519
2.2198	6.3976	7.1219	7.118
2.3428	6.3481	7.1706	7.1753
2.5065	6.2987	7.188	7.1822

## Sheet: va2
Velocity magnitude (m/s), Point: (100, y, 0)	Velocity magnitude (m/s), Point: (150, y, 0)
5.7836	4.4767
5.8624	3.6709
5.9332	3.0076
6.0016	2.6319
6.0798	2.3411
6.1772	2.259
6.2838	2.2113
6.3979	2.2562
6.5135	2.3088
6.607	2.3795
6.6714	2.448
6.7299	2.5105
6.7593	2.568
6.7806	2.6058
6.7824	2.6392
6.7856	2.6379
6.7726	2.6362
6.751	2.6103
6.7354	2.5847
6.7076	2.5349
6.6824	2.4849
6.6447	2.4245
6.609	2.3642
6.5754	2.2972
6.5357	2.2332
6.4947	2.1726
6.4509	2.1385
6.402	2.125
6.3521	2.2613
6.3027	2.4432

## Sheet: vc3(2)
Velocity magnitude (m/s), Point: (-150, y, 0)	Velocity magnitude (m/s), Point: (-100, y, 0)	Velocity magnitude (m/s), Point: (-50, y, 0)	Velocity magnitude (m/s), Point: (50, y, 0)
6.4136	7.7039	6.6899	6.6868
5.4728	7.8037	6.7369	6.7374
4.6952	7.8948	6.6942	6.693
4.1907	7.9863	6.57	6.5748
3.7787	8.0872	6.2041	6.2231
3.6166	8.2104	3.3956	3.5429
3.51	8.3556	3.5134	3.5376
3.5237	8.5101	6.7126	6.8019
3.558	8.6484	8.6687	8.8852
3.6185	8.7698	9.5365	9.5558
3.6856	8.8613	9.7414	9.7531
3.7628	8.9266	9.7441	9.7548
3.8356	8.9734	9.7012	9.689
3.8968	8.9989	9.6155	9.6062
3.9511	9.0067	9.5392	9.547
3.971	9.0009	9.4835	9.5038
3.9884	8.9854	9.4281	9.4429
3.971	8.9683	9.3851	9.4033
3.9538	8.9498	9.3417	9.3666
3.903	8.9127	9.2962	9.3299
3.8525	8.8769	9.2527	9.2733
3.7748	8.8404	9.2238	9.2317
3.6966	8.7955	9.2009	9.2185
3.6085	8.7455	9.2141	9.2341
3.5295	8.6918	9.2572	9.2457
3.4655	8.6341	9.323	9.2973
3.4244	8.5707	9.3882	9.3767
3.3999	8.4997	9.4688	9.461
3.5516	8.4325	9.5287	9.5328
3.7532	8.3656	9.5456	9.5371

## Sheet: va3
Velocity magnitude (m/s), Point: (100, y, 0)	Velocity magnitude (m/s), Point: (150, y, 0)
7.7002	6.335
7.8035	5.3705
7.8961	4.5721
7.9856	4.0913
8.0883	3.7042
8.2166	3.5484
8.3571	3.4402
8.5077	3.4613
8.66	3.4998
8.7833	3.5788
8.8681	3.6594
8.9452	3.744
8.9842	3.823
9.0124	3.8811
9.0149	3.933
9.0193	3.9381
9.0022	3.9423
8.9738	3.9102
8.953	3.8784
8.9158	3.8131
8.8821	3.7472
8.8316	3.6685
8.7836	3.5897
8.7381	3.5015
8.6844	3.4181
8.6288	3.341
8.5693	3.2979
8.5028	3.2814
8.4351	3.4479
8.3681	3.6703

## Sheet: vc4(2.5)
Velocity magnitude (m/s), Point: (-150, y, 0)	Velocity magnitude (m/s), Point: (-100, y, 0)	Velocity magnitude (m/s), Point: (-50, y, 0)	Velocity magnitude (m/s), Point: (50, y, 0)
8.2907	9.6209	8.3498	8.346
7.1991	9.7443	8.4076	8.4084
6.2977	9.8569	8.3562	8.3545
5.7022	9.9699	8.2033	8.2089
5.209	10.095	7.7644	7.7863
4.9777	10.248	4.4129	4.5178
4.8139	10.428	4.4041	4.4036
4.7969	10.62	8.3826	8.4634
4.8127	10.791	10.821	11.082
4.8701	10.942	11.899	11.914
4.939	11.056	12.152	12.159
5.0254	11.137	12.154	12.162
5.1086	11.195	12.101	12.081
5.1836	11.227	11.995	11.979
5.2512	11.237	11.902	11.906
5.2817	11.23	11.834	11.854
5.3091	11.211	11.767	11.78
5.2932	11.19	11.715	11.733
5.2776	11.166	11.662	11.688
5.2182	11.12	11.607	11.643
5.1591	11.075	11.553	11.574
5.067	11.029	11.517	11.523
4.9741	10.973	11.489	11.507
4.8691	10.91	11.504	11.525
4.7752	10.842	11.557	11.539
4.6995	10.769	11.637	11.603
4.6521	10.689	11.716	11.7
4.6252	10.6	11.814	11.802
4.8045	10.515	11.884	11.888
5.0425	10.43	11.9	11.888

## Sheet: va4
Velocity magnitude (m/s), Point: (100, y, 0)	Velocity magnitude (m/s), Point: (150, y, 0)
9.6155	8.2065
9.7432	7.0873
9.8575	6.1604
9.968	5.5863
10.095	5.1146
10.254	4.8878
10.428	4.7207
10.615	4.7152
10.804	4.7354
10.957	4.8152
11.062	4.8996
11.157	4.9965
11.206	5.0884
11.241	5.1611
11.244	5.2273
11.25	5.2434
11.229	5.2583
11.194	5.2254
11.167	5.1927
11.121	5.1158
11.078	5.0381
11.015	4.9444
10.955	4.8504
10.898	4.7452
10.83	4.6457
10.76	4.5541
10.685	4.5041
10.601	4.4865
10.515	4.6822
10.431	4.9433

## Sheet: vc5(3)
Velocity magnitude (m/s), Point: (-150, y, 0)	Velocity magnitude (m/s), Point: (-100, y, 0)	Velocity magnitude (m/s), Point: (-50, y, 0)	Velocity magnitude (m/s), Point: (50, y, 0)
10.179	11.537	10.009	10.004
8.9398	11.684	10.077	10.078
7.9192	11.818	10.017	10.014
7.24	11.952	9.8352	9.8416
6.6735	12.101	9.321	9.3471
6.3776	12.284	5.403	5.4855
6.1583	12.499	5.2999	5.2844
6.1057	12.728	10.061	10.139
6.0971	12.933	12.975	13.282
6.1444	13.113	14.259	14.273
6.2095	13.249	14.559	14.564
6.3016	13.346	14.561	14.567
6.3924	13.416	14.497	14.47
6.4799	13.454	14.373	14.35
6.5596	13.466	14.263	14.263
6.6009	13.458	14.183	14.202
6.6387	13.435	14.104	14.116
6.6267	13.41	14.044	14.061
6.615	13.382	13.982	14.007
6.5489	13.326	13.916	13.955
6.4832	13.272	13.852	13.874
6.3784	13.216	13.809	13.814
6.2724	13.148	13.775	13.794
6.1514	13.072	13.793	13.816
6.0436	12.991	13.855	13.833
5.9578	12.903	13.95	13.908
5.9047	12.806	14.043	14.023
5.8754	12.698	14.157	14.143
6.0822	12.595	14.238	14.241
6.3563	12.493	14.253	14.238

[truncated: 5 more sheets: va5, vc6(3.5), va6, vc7(4), va7]
